# Supplementary material for: The Lysine Methylase SMYD3 Modulates Mesendodermal Commitment during Development
Source: Cells. 2021 May 18;10(5):1233. doi: 10.3390/cells10051233 (PMC8157265; doi:10.3390/cells10051233)
Supplement: Supplementary file 1 [file cells-10-01233-s001.zip]

Archive with 1 entries (1 files):
- cells-1187132-SI.pptx
